# Supplementary material for: Natural history of Sudan ebolavirus infection in rhesus and cynomolgus macaques
Source: Emerg Microbes Infect. 2022 Jun 14;11(1):1635–46. doi: 10.1080/22221751.2022.2086072 (PMC9225728; doi:10.1080/22221751.2022.2086072)
Supplement: Supplemental Material [file TEMI_A_2086072_SM2310.zip]

Archive with 4 entries (4 files):
- downloadFromZipFile.pdf
- Figure S1.eps
- Figure S2.eps
- Supplemental Information.docx
